# Supplementary material for: Shotgun lipidomics of liver and brain tissue of Alzheimer’s disease model mice treated with acitretin
Source: Sci Rep. 2021 Jul 27;11:15301. doi: 10.1038/s41598-021-94706-3 (PMC8316403; doi:10.1038/s41598-021-94706-3)
Supplement: Supplementary file 1 — Supplementary Information 1. [file 41598_2021_94706_MOESM1_ESM.xlsx]

## Sheet: table figure 2
Shotgun lipidomics of liver and brain tissue of Alzheimer’s disease model mice treated with acitretin
Suppmental table 2
		mean fold change acitretin vs control [%]
Species	Lipid	5xFAD brain	5xFAD liver
PC aa	PC aa C20:0	88.12	124.05
	PC aa C24:0	71.78	97.7
	PC aa C26:0	70.59	97.69
	PC aa C28:0	74.62	116.39
	PC aa C28:1	79.54	96.25
	PC aa C30:0	70	113.73
	PC aa C30:2	77.82	105.13
	PC aa C32:0	72.43	115.62
	PC aa C32:1	71.72	116.62
	PC aa C32:2	74.7	121.39
	PC aa C32:3	81.8	107.47
	PC aa C34:1	72.59	126.1
	PC aa C34:2	74.44	141.69
	PC aa C34:3	73.75	135.38
	PC aa C34:4	72.49	127.19
	PC aa C36:0	75.44	142.65
	PC aa C36:1	75.34	163.93
	PC aa C36:2	75.15	178.54
	PC aa C36:3	71.69	142.68
	PC aa C36:4	69.76	126.29
	PC aa C36:5	69.76	148.88
	PC aa C36:6	73.03	125.64
	PC aa C38:0	75.79	149.34
	PC aa C38:1	79.84	147.18
	PC aa C38:3	73.71	169.99
	PC aa C38:4	72.37	147.71
	PC aa C38:5	72.09	132.94
	PC aa C38:6	73.74	136.54
	PC aa C40:0	77.34	145.03
	PC aa C40:1	77.44	138.64
	PC aa C40:2	81.69	139.28
	PC aa C40:3	77.29	136.88
	PC aa C40:4	74.57	153.21
	PC aa C40:5	77.04	163.93
	PC aa C40:6	77.58	167.49
	PC aa C42:0	78.71	120.27
	PC aa C42:1	78.89	122.8
	PC aa C42:2	78.7	148.99
	PC aa C42:4	73.67	156.51
	PC aa C42:5	76.91	143.59
	PC aa C42:6	79.97	131.84
	PC aa C44:0	98.81	112.92
	PC aa C48:0	92.31	120.63
PC aa	PC ae C30:0	107.4	98.9
	PC ae C30:1	123.84	98.01
	PC ae C30:2	148.06	96.03
	PC ae C32:1	103.1	108.21
	PC ae C32:2	113.22	96.67
	PC ae C34:0	106.61	100.95
	PC ae C34:1	106.44	98.01
	PC ae C34:2	107.65	104.72
	PC ae C34:3	113.57	94.64
	PC ae C36:0	113.64	106.43
	PC ae C36:1	110.3	106.51
	PC ae C36:2	109.29	115.54
	PC ae C36:3	105.67	106.77
	PC ae C36:4	97.92	96.92
	PC ae C36:5	106.31	104.31
	PC ae C38:0	107.67	104.17
	PC ae C38:1	109.07	113.59
	PC ae C38:2	113.4	121.36
	PC ae C38:3	112.09	105.15
	PC ae C38:4	103.29	100.69
	PC ae C38:5	102.75	100.95
	PC ae C38:6	106.4	104.57
	PC ae C40:0	108.41	99.98
	PC ae C40:1 / PC aa C40:8	108.76	110.31
	PC ae C40:2	113.34	109.88
	PC ae C40:3	112.04	110.55
	PC ae C40:4	102.29	110.52
	PC ae C40:5	108.92	99.05
	PC ae C40:6	108.77	109.25
	PC ae C42:0	114.42	106.17
	PC ae C42:1	113.3	101.38
	PC ae C42:2	109.35	106
	PC ae C42:3	107.85	110.81
	PC ae C42:4	114.78	104.92
	PC ae C42:5	114.9	114.09
	PC ae C44:3	114.86	106.84
	PC ae C44:4	113.55	102.75
	PC ae C44:5	112.29	108.49
	PC ae C44:6	117.88	101.23
Lyso PC	Lyso PC C06:0	65.56	131.12
	Lyso PC C10:0	67.07	99.86
	Lyso PC C12:0	109.04	96.77
	lyso PC C14:0	102.7	82.71
	Lyso PC C16:0	89.58	101.93
	Lyso PC 16:1	79.42	88.7
	Lyso PC C17:0	96.2	101.38
	Lyso PC C18:0	86.15	123.3
	Lyso PC C18:1	94.4	90.11
	Lyso PC C18:2	98.18	107.81
	Lyso PC C18:3	96.76	90.14
	Lyso PC C20:0	90.12	91.7
	Lyso PC C20:3	94.7	108.29
	Lyso PC C20:4	87.52	90.69
	Lyso PC C20:5	102.29	111.83
	Lyso PC C22:0	117.58	82.08
	Lyso PC C22:6	94.24	94.52
	Lyso PC C24:0	108.04	90.16
	Lyso PC C26:0	108.99	86.82
	Lyso PC C26:1	113.54	82.42
	Lyso PC C28:0	115.15	98.52
	Lyso PC C28:1	137.25	85.12
SM	SM C14:1 OH	90.54	91.9
	SM C16:0	79.66	90.8
	SM C16:1	88.23	84.85
	SM C16:1 OH	83.09	95.35
	SM C18:0	81.85	91.93
	SM C18:1	83.74	86.46
	SM C20:2	81.62	85
	SM C22:1 OH	82.05	99.22
	SM C22:2 OH	84.93	95.74
	SM C22:3	76.61	84.83
	SM C24:0	87.45	98.65
	SM C24:1	86.66	100.6
	SM C24:1 OH	84.93	94.81
	SM C26:0	87.94	98.75
	SM C26:1	88.72	98.99
Carnitine	C0	99.06	99.32
	C02	100.85	125.21
	C03	95.44	106.44
	C03 OH	90.06	114.79
	C03:1	96.93	124.78
	C04	88.36	130.52
	C04 OH / C3 DC	100.23	89.1
	C04:1	88.35	118.83
	C05	85.1	130.99
	C05 M DC	108.22	104.69
	C05 OH / C3 M DC	92.37	104.43
	C05:1	89.66	123.33
	C05:1 DC	99.16	115.08
	C06 / C4:1 DC	89.94	111.85
	C06 OH / C5 DC	97.61	96.94
	C06:1	103.99	121.74
	C07 DC	92.29	116.45
	C08	57.56	82.7
	C08:1	91.45	104.02
	C09	94.87	117.2
	C10	96.68	121.87
	C10:1	89.2	126.37
	C10:2	100.96	121.02
	C12	94.32	125.4
	C12 DC	88.93	135.33
	C12:1	86.64	137.08
	C14	90.8	124.91
	C14:1	97.42	123.76
	C14:1 OH	97.68	135.95
	C14:2	87.84	121.92
	C14:2 OH	95.98	127.23
	C16	75.61	134.83
	C16 OH	86.75	86.4
	C16:1	80.33	99.1
	C16:1 OH	88.51	122.75
	C16:2	83.51	121.79
	C16:2 OH	92.29	109.79
	C18:0	88.05	126.88
	C18:1	95.27	115.83
	C18:1 OH	84.16	110.37
	C18:2	95.97	124.41
TAG	TAG C48:0	95.57	115.4
	TAG C50:0	115.59	120.56
	TAG C50:1	112.55	116.05
	TAG C50:2	102.14	117.57
	TAG C50:3	93.7	116.67
	TAG C52:0	79.52	126.02
	TAG C52:1	86.77	122.22
	TAG C52:2	111.34	117.98
	TAG C52:3	114.59	122.21
	TAG C52:4	95.13	121.2
	TAG C52:5	89.01	119.59
	TAG C52:6	87.71	124.47
	TAG C54:1	98.65	101.93
	TAG C54:2	76.04	116.42
	TAG C54:3	115.51	112.95
	TAG C54:4	90.2	113.7
	TAG C54:5	122.94	111.02
	TAG C54:6	119.66	109.5
	TAG C54:7	103.46	108.96
	TAG C54:8	93.8	106.93
	TAG C54:9	78.5	101.1
	TAG C56:1	71.06	113.08
	TAG C56:2	70.65	96.38
	TAG C56:3	110.28	118.18
	TAG C56:4	82.05	134.51
	TAG C56:5	100.39	109.29
	TAG C56:6	40.01	118.48
	TAG C56:7	88.56	111.75
	TAG C56:8	76.22	104.25
	TAG C58:2	70.94	126.72
	TAG C58:3	88.99	98.3
	TAG C58:4	69.95	123.01
	TAG C58:5	55.33	107.09
	TAG C58:6	74.06	132.72
	TAG C58:7	89.93	119.83
	TAG C60:3	70.64	102.61
	TAG C60:4	96.2	119.72
	TAG C60:5	53.95	95.51
	TAG C60:6	88.25	116.44
PC aa processed data	PC aa total	73.18	143.17
	PC aa C20:0 / PC aa total	109.12	98.13
	PC aa C24:0 / PC aa total	99.71	92.62
	PC aa C26:0 / PC aa total	98.76	91.75
	PC aa C28:0 / PC aa total	103.56	105.36
	PC aa C28:1 / PC aa total	104.05	88.2
	PC aa C30:0 / PC aa total	97.7	94.25
	PC aa C30:2 / PC aa total	103.94	89.63
	PC aa C32:0 / PC aa total	99.8	86.01
	PC aa C32:1 / PC aa total	99.58	84.02
	PC aa C32:2 / PC aa total	103.15	89.66
	PC aa C32:3 / PC aa total	108.66	90.84
	PC aa C34:1 / PC aa total	98.49	90.01
	PC aa C34:2 / PC aa total	102.79	101.22
	PC aa C34:3 / PC aa total	103.09	91.57
	PC aa C34:4 / PC aa total	98.25	88
	PC aa C36:0 / PC aa total	102.62	102.98
	PC aa C36:1 / PC aa total	101.88	114.24
	PC aa C36:2 / PC aa total	102.16	123.94
	PC aa C36:3 / PC aa total	99.92	96.65
	PC aa C36:4 / PC aa total	97.54	88.22
	PC aa C36:5 / PC aa total	97.67	99.26
	PC aa C36:6 / PC aa total	101.83	90.42
	PC aa C38:0 / PC aa total	101.33	104.5
	PC aa C38:1 / PC aa total	105.51	103.95
	PC aa C38:3 / PC aa total	101.06	115.59
	PC aa C38:4 / PC aa total	99.53	101.72
	PC aa C38:5 / PC aa total	99.94	88.77
	PC aa C38:6 / PC aa total	100.76	93.14
	PC aa C40:0 / PC aa total	103.57	98.9
	PC aa C40:1 / PC aa total	103.02	103.28
	PC aa C40:2 / PC aa total	107.19	98.93
	PC aa C40:3 / PC aa total	104.92	98.77
	PC aa C40:4 / PC aa total	100.79	103.71
	PC aa C40:5 / PC aa total	103.72	109.46
	PC aa C40:6 / PC aa total	104.84	114.68
	PC aa C42:0 / PC aa total	104.27	95.61
	PC aa C42:1 / PC aa total	105.04	97.54
	PC aa C42:2 / PC aa total	104.24	103.62
	PC aa C42:4 / PC aa total	100.64	111.53
	PC aa C42:5 / PC aa total	103.19	98.51
	PC aa C42:6 / PC aa total	105.9	101.14
	PC aa C44:0 / PC aa total	127.74	96.66
	PC aa C48:0 / PC aa total	121.46	97.19
	PC aa SFA	72.63	111.41
	PC aa MUFA	73.34	133.79
	PC aa PUFA	73.31	146.37
	PC aa SFA / PC aa MUFA	100.39	94.83
	PC aa SFA / PC aa PUFA	99.28	92.4
	PC aa MUFA / PC aa PUFA	98.78	94.33
	PC aa CX:2	75.23	156.43
	PC aa CX:3	72.79	149.94
	PC aa CX:4	71.19	137.14
	PC aa CX:5	73.1	139.3
	PC aa CX:6	75.23	145.52
	PC aa CX:4 / PC aa CX:6	96.29	95.77
	PC aa CX:4 / (PC aa CX:5 + PC aa CX:6)	96.75	98.04
	PC aa short-chain ( < C32:X)	71.5	103.54
	PC aa medium-chain (C32:X - C36:X)	72.88	142.94
	PC aa long-chain ( > C36:X)	74.38	147.07
	PC aa < C30:X	73.67	102.61
	PC aa C30:X	70.23	109.29
	PC aa C32:X	72.34	116
	PC aa C34:X	72.67	136.36
	PC aa C36:X	73.72	150.06
	PC aa C38:X	73.29	143.97
	PC aa C40:X	77.34	165.67
	PC aa C42:X	78.16	137.52
	PC aa > C42:X	98	114.51
	PC aa SFA / PC aa total	99.99	92.71
	PC aa MUFA / PC aa total	99.54	95.26
	PC aa PUFA / PC aa total	100.72	101.15
	PC aa CX:2 / PC aa total	102.57	110.33
	PC aa CX:3 / PC aa total	100.68	101.63
	PC aa CX:4 / PC aa total	98.62	94.93
	PC aa CX:5 / PC aa total	100.72	92.86
	PC aa CX:6 / PC aa total	102.36	99.21
	PC aa short-chain ( < C32:X) / PC aa total	99.24	94.52
	PC aa medium-chain (C32:X - C36:X) / PC aa total	99.61	100.15
	PC aa long-chain ( > C36:X) / PC aa total	101.5	100.31
	PC aa < C30:X / PC aa total	101.45	94.94
	PC aa C30:X / PC aa total	97.9	91.84
	PC aa C32:X / PC aa total	99.8	85.91
	PC aa C34:X / PC aa total	98.66	97.04
	PC aa C36:X / PC aa total	100.81	103.65
	PC aa C38:X / PC aa total	100.46	98.23
	PC aa C40:X / PC aa total	104.32	112.95
	PC aa C42:X / PC aa total	104.21	101.44
	PC aa > C42:X / PC aa total	127	96.77
	PC aa CX:4 / Lyso PC total	84.46	153.93
	(PC aa CX:4 / (PC aa CX:5 + PC aa CX:6)) / Lyso PC total	109.06	96.22
	PC aa CX:6 / Lyso PC total	88.97	163.91
PC ae processed data	PC ae total	108.47	104.28
	PC ae C30:0 / PC ae total	99.18	93.65
	PC ae C30:1 / PC ae total	115.58	94
	PC ae C30:2 / PC ae total	139.85	92.27
	PC ae C32:1 / PC ae total	94.38	104.36
	PC ae C32:2 / PC ae total	105.05	91.73
	PC ae C34:0 / PC ae total	98.13	95.93
	PC ae C34:1 / PC ae total	97.94	92.75
	PC ae C34:2 / PC ae total	99.3	99.9
	PC ae C34:3 / PC ae total	105.7	91.02
	PC ae C36:0 / PC ae total	104.83	101.88
	PC ae C36:1 / PC ae total	101.86	101.67
	PC ae C36:2 / PC ae total	101.13	110.44
	PC ae C36:3 / PC ae total	97.12	101.91
	PC ae C36:4 / PC ae total	89.72	92.41
	PC ae C36:5 / PC ae total	97.56	100.46
	PC ae C38:0 / PC ae total	98.97	100.58
	PC ae C38:1 / PC ae total	100.76	110.38
	PC ae C38:2 / PC ae total	104.94	116.71
	PC ae C38:3 / PC ae total	103.69	100.08
	PC ae C38:4 / PC ae total	94.94	95.86
	PC ae C38:5 / PC ae total	94.32	96.33
	PC ae C38:6 / PC ae total	97.74	100.14
	PC ae C40:0 / PC ae total	99.91	95.57
	PC ae C40:1 / PC aa C40:8 / PC ae total	100.67	106.82
	PC ae C40:2 / PC ae total	105.06	106.93
	PC ae C40:3 / PC ae total	103.88	107
	PC ae C40:4 / PC ae total	94.08	106.39
	PC ae C40:5 / PC ae total	100.85	94.95
	PC ae C40:6 / PC ae total	100.24	105.17
	PC ae C42:0 / PC ae total	106.19	100.68
	PC ae C42:1 / PC ae total	104.79	97.52
	PC ae C42:2 / PC ae total	101	101.77
	PC ae C42:3 / PC ae total	99.37	107.28
	PC ae C42:4 / PC ae total	105.69	101.14
	PC ae C42:5 / PC ae total	106.35	110.43
	PC ae C44:3 / PC ae total	106.53	104.02
	PC ae C44:4 / PC ae total	105.14	98.87
	PC ae C44:5 / PC ae total	103.63	104.96
	PC ae C44:6 / PC ae total	109.48	97.79
	PC ae SFA	108.77	100.97
	PC ae MUFA	108.16	105.71
	PC ae PUFA	108.45	105.59
	PC ae SFA / PC ae MUFA	100.58	95.21
	PC ae SFA / PC ae PUFA	100.26	95.46
	PC ae MUFA / PC ae PUFA	99.69	100.62
	PC ae CX:2	110.28	109.6
	PC ae CX:3	109.22	104.89
	PC ae CX:4	103.64	101.85
	PC ae CX:5	108.88	102.48
	PC ae CX:6	107.66	107.28
	PC ae CX:4 / PC ae CX:6	96.21	94.61
	PC ae CX:4 / (PC ae CX:5 + PC ae CX:6)	95.46	97.28
	PC ae short-chain < C32:X	117.71	97.76
	PC ae medium-chain (C32 - C36:X)	107.29	104.15
	PC ae long-chain ( > C36:X)	109.22	105.12
	PC ae C32:X	103.77	104.81
	PC ae C34:X	106.71	99.26
	PC ae C36:X	108.76	107.48
	PC ae C38:X	107.65	106.77
	PC ae C40:X	108.5	103.82
	PC ae C42:X	111.35	106.47
	PC ae > C42:X	113.01	105.66
	PC ae CX:4 / Lyso PC total	115.09	98.97
	(PC ae CX:4 / (PC ae CX:5 + PC ae CX:6)) / Lyso PC total	107.06	95.85
	PC ae CX:6 / Lyso PC total	120.22	103.81
PC ae/PC aa ratio processed data	PC ae SFA / PC ae total	100.27	96.57
	PC ae MUFA / PC ae total	99.7	101.75
	PC ae PUFA / PC ae total	100.01	101.22
	PC ae CX:2 / PC ae total	101.95	105.09
	PC ae CX:3 / PC ae total	100.78	100.83
	PC ae CX:4 / PC ae total	95.28	97.28
	PC ae CX:5 / PC ae total	100.31	98.23
	PC ae CX:6 / PC ae total	99.05	103.12
	PC ae short-chain < C32:X / PC ae total	109.33	93.57
	PC ae medium-chain (C32 - C36:X) / PC ae total	98.81	99.5
	PC ae long-chain ( > C36:X) / PC ae total	100.76	100.96
	PC ae C32:X / PC ae total	95.09	100.59
	PC ae C34:X / PC ae total	98.24	94.53
	PC ae C36:X / PC ae total	100.3	102.72
	PC ae C38:X / PC ae total	99.16	102.49
	PC ae C40:X / PC ae total	100.08	99.69
	PC ae C42:X / PC ae total	102.92	102.46
	PC ae > C42:X / PC ae total	104.44	102.31
	PC ae total / PC aa total	119.3	81.5
	PC ae SFA / PC aa SFA	118.7	75.71
	PC ae MUFA / PC aa MUFA	120.09	84.09
	PC ae PUFA / PC aa PUFA	118.25	82.82
	(PC ae SFA / PC ae MUFA) / (PC aa SFA / PC aa MUFA)	100.06	108.25
	(PC ae SFA / PC ae PUFA) / (PC aa SFA / PC aa PUFA)	100.98	117.81
	(PC ae MUFA / PC ae PUFA) / (PC aa MUFA / PC aa PUFA)	100.81	105.73
	PC ae CX:2 / PC aa CX:2	118.07	80.08
	PC ae CX:3 / PC aa CX:3	117.7	81.26
	PC ae CX:4 / PC aa CX:4	115.41	82.97
	PC ae CX:5 / PC aa CX:5	118.77	85.76
	PC ae CX:6 / PC aa CX:6	118.26	84.59
	PC ae short-chain < C32:X / PC aa short-chain ( < C32:X)	126.07	79.48
	PC ae medium-chain (C32 - C36:X) / PC aa medium-chain (C32:X - C36:X)	118.77	83.1
	PC ae long-chain ( > C36:X) / PC aa long-chain ( > C36:X)	118.39	82.06
	PC ae C30:X / PC aa C30:X	127.07	83.78
	PC ae C32:X / PC aa C32:X	115.34	94.92
	PC ae C34:X / PC aa C34:X	119.74	80.91
	PC ae C36:X / PC aa C36:X	118.73	81.59
	PC ae C38:X / PC aa C38:X	118.62	84.32
	PC ae C40:X / PC aa C40:X	115.49	73.51
	PC ae C42:X / PC aa C42:X	118.69	82.59
	PC ae > C42:X / PC aa > C42:X	100.73	84.09
PC ax processed data	PC ax total	78.63	139.64
	PC ax SFA	80.98	107.54
	PC ax MUFA	77.27	128.44
	PC ax PUFA	78.84	144.36
	(PC aa SFA + PC ae SFA) / (PC aa MUFA + PC ae MUFA)	103.42	89.41
	(PC aa SFA + PC ae SFA) / (PC aa PUFA + PC ae PUFA)	101.29	85.98
	(PC aa MUFA + PC ae MUFA) / (PC aa PUFA + PC ae PUFA)	97.88	92.67
	PC ax CX:2	84.43	154.1
	PC ax CX:3	85.37	145.8
	PC ax CX:4	73.46	135.89
	PC ax CX:5	82.7	136.05
	PC ax CX:6	77.55	144.54
	PC ax CX:4 / PC ax CX:6	96.13	95.52
	PC ax CX:4 / (PC ax CX:5 + PC ax CX:6)	94.88	98.15
	PC ax short-chain ( < C32:X)	76.53	102.41
	PC ax medium-chain (C32 - C36:X)	75.9	141.3
	PC ax long-chain ( > C36:X)	86.18	140.71
	PC ax C30:X	77.93	101.95
	PC ax C32:X	73.11	114.27
	PC ax C34:X	76.36	135.03
	PC ax C36:X	77.72	148.5
	PC ax C38:X	77.87	141.55
	PC ax C40:X	93.54	140.85
	PC ax C42:X	105.23	111.59
	PC ax C>42:X	112.9	106.29
	PC ax SFA / PC ax total	101.96	86.63
	PC ax MUFA / PC ax total	98.53	94.25
	PC ax PUFA / PC ax total	100.64	102.44
	PC ax CX:2 / PC ax total	104.92	111.49
	PC ax CX:3 / PC ax total	105.26	101.68
	PC ax CX:4 / PC ax total	96.01	96.48
	PC ax CX:5 / PC ax total	103.58	93.5
	PC ax CX:6 / PC ax total	99.99	101.43
	PC ax short-chain ( < C32:X) / PC ax total	99.21	93.25
	PC ax medium-chain (C32 - C36:X) / PC ax total	97.78	101.49
	PC ax long-chain ( > C36:X) / PC ax total	105.7	98.61
	PC ax C30:X / PC ax total	100.14	89.01
	PC ax C32:X / PC ax total	96.08	88.2
	PC ax C34:X / PC ax total	97.49	98.27
	PC ax C36:X / PC ax total	99.66	105.23
	PC ax C38:X / PC ax total	99.77	99.28
	PC ax C40:X / PC ax total	110.27	97.58
	PC ax C42:X / PC ax total	117	89.35
	PC ax C>42:X / PC ax total	121.68	90.47
	PC ax C30:0	73.92	107.75
	PC ax C30:2	112.03	101.31
	PC ax C32:1	75.8	113.6
	PC ax C32:2	80.37	109.77
	PC ax C34:1	75	124.9
	PC ax C34:2	83.36	141.18
	PC ax C34:3	92.89	128.89
	PC ax C36:0	82.96	133.62
	PC ax C36:1	79.24	158.42
	PC ax C36:2	79.73	176.31
	PC ax C36:3	76.72	141.65
	PC ax C36:4	71.02	125.77
	PC ax C36:5	93.31	143.76
	PC ax C38:0	99.26	111.79
	PC ax C38:1	91.67	131.61
	PC ax C38:3	78.88	165.5
	PC ax C38:4	74	146.02
	PC ax C38:5	75.09	131.2
	PC ax C38:6	75.99	136.13
	PC ax C40:0	108.04	100.59
	PC ax C40:1 / PC aa C40:8	101.65	111.15
	PC ax C40:2	96.66	118
	PC ax C40:3 / PC aa C40:10	93.62	118.71
	PC ax C40:4	80.89	131.58
	PC ax C40:5	82.18	153.93
	PC ax C40:6	79.82	164.47
	PC ax C42:0	112.4	107.94
	PC ax C42:1	105.32	102.65
	PC ax C42:2	101.15	110.97
	PC ax C42:4	92.67	123.99
	PC ax C42:5	95.14	124.3
PC ae/PC aa ratio processed data	PC ae/aa C30:0	118.23	82.34
	PC ae/aa C30:2	149.2	83.75
	PC ae/aa C32:1	115.1	94.04
	PC ae/aa C32:2	116.09	86.02
	PC ae/aa C34:1	120	82.25
	PC ae/aa C34:2	114.61	82.08
	PC ae/aa C34:3	114.65	85.94
	PC ae/aa C36:0	122.34	83.94
	PC ae/aa C36:1	119.59	75.82
	PC ae/aa C36:2	117.67	73.63
	PC ae/aa C36:3	116.19	82.78
	PC ae/aa C36:4	110.59	84.56
	PC ae/aa C36:5	119.33	91.32
	PC ae/aa C38:0	119.69	73.3
	PC ae/aa C38:1	116.33	83.79
	PC ae/aa C38:3	121.13	75.51
	PC ae/aa C38:4	114.99	77.73
	PC ae/aa C38:5	114.57	85.8
	PC ae/aa C38:6	118.84	89.66
	PC ae/aa C40:0	115.74	73.98
	PC ae/aa C40:1	116.9	76.37
	PC ae/aa C40:2	118.81	84.81
	PC ae/aa C40:3	116.47	85.99
	PC ae/aa C40:4	113.88	82.8
	PC ae/aa C40:5	115.88	74.5
	PC ae/aa C40:6	116.67	75.18
	PC ae/aa C42:0	120.44	82.26
	PC ae/aa C42:1	119.95	82.38
	PC ae/aa C42:2	117.36	80.63
	PC ae/aa C42:4	126.31	75.82
	PC ae/aa C42:5	124.09	90.25
Lyso PC processed data	Lyso PC total	87.62	100.15
	Lyso PC SFA	87.76	104.88
	Lyso PC MUFA	83.63	87.43
	Lyso PC PUFA	92.91	99.39
	Lyso PC SFA / Lyso PC MUFA	105.4	124.24
	Lyso PC SFA / Lyso PC PUFA	94.02	106.8
	Lyso PC MUFA / Lyso PC PUFA	89.86	88.7
	Lyso PC CX:3	96.57	104.59
	Lyso PC C20:4 / Lyso PC C22:6	92.79	96.37
	Lyso PC C20:4 / (Lyso PC C20:5 + Lyso PC C22:6)	90.22	95.63
	Lyso PC short-chain ( < C16:X)	83.44	121.87
	Lyso PC medium-chain (C16 - C20X)	87.12	102.24
	Lyso PC long-chain ( > C20:X)	116.41	89.19
	Lyso PC C16:X	88.44	101.36
	Lyso PC C18:X	86.16	107.59
	Lyso PC C20:X	90.4	93.37
	Lyso PC C22:X	113.53	90.27
	Lyso PC C26:X	112.7	84.83
	Lyso PC C28:X	136.67	90.56
	Lyso PC SFA / Lyso PC total	100.18	104.94
	Lyso PC MUFA / Lyso PC total	95.29	86.3
	Lyso PC PUFA / Lyso PC total	103.55	99.3
	Lyso PC C18:2 / Lyso PC total	109.16	107.76
	Lyso PC CX:3 / Lyso PC total	106.17	104.88
	Lyso PC C20:4 / Lyso PC total	97.87	90.54
	Lyso PC C20:5 / Lyso PC total	111.62	111.87
	Lyso PC C22:6 / Lyso PC total	105.55	94.37
	Lyso PC short-chain ( < C16:X) / Lyso PC total	95.46	126.44
	Lyso PC medium-chain (C16 - C20X) / Lyso PC total	99.43	102.41
	Lyso PC long-chain ( > C20:X) / Lyso PC total	128.6	87.33
	Lyso PC C06:0 / Lyso PC total	76.17	138.05
	Lyso PC C10:0 / Lyso PC total	78.87	95.9
	Lyso PC C12:0 / Lyso PC total	122.56	94.75
	lyso PC C14:0 / Lyso PC total	114.83	80.97
	Lyso PC C16:X / Lyso PC total	99.64	101.94
	Lyso PC C17:0 / Lyso PC total	108.2	98.37
	Lyso PC C18:X / Lyso PC total	99.1	107.9
	Lyso PC C20:X / Lyso PC total	103.22	93.25
	Lyso PC C22:X / Lyso PC total	125.58	89.18
	Lyso PC C24:0 / Lyso PC total	119.8	87.53
	Lyso PC C26:X / Lyso PC total	123	82.54
	Lyso PC C28:X / Lyso PC total	150.39	87.62
	Lyso PC C16:0 / Lyso PC total	100.81	102.5
	Lyso PC 16:1 / Lyso PC total	90.36	89.52
	Lyso PC C18:0 / Lyso PC total	99.09	124.24
	Lyso PC C18:1 / Lyso PC total	106.18	90.53
	Lyso PC C18:3 / Lyso PC total	106.07	89.98
	Lyso PC C20:0 / Lyso PC total	103.47	89.1
	Lyso PC C20:3 / Lyso PC total	107.15	108.73
	Lyso PC C22:0 / Lyso PC total	129.49	79.47
	Lyso PC C26:0 / Lyso PC total	122.19	85.02
	Lyso PC C26:1 / Lyso PC total	123.18	79.54
	Lyso PC C28:0 / Lyso PC total	127.17	96.14
	Lyso PC C28:1 / Lyso PC total	151.01	81.86
	Lyso PC total / PC aa total	103.21	83.95
	Lyso PC SFA / PC aa SFA	103.17	86.04
	Lyso PC MUFA / PC aa MUFA	98.72	79.1
	Lyso PC PUFA / PC aa PUFA	102.34	82.34
	Lyso PC CX:4 / PC aa CX:4	99.28	81.8
	Lyso PC CX:5 / PC aa CX:5	107.29	95.54
	Lyso PC CX:6 / PC aa CX:6	103.44	80.3
	(Lyso PC CX:4/ Lyso PC CX:6) / (PC aa CX:4 / PC aa CX:6)	96.34	100.63
	((Lyso PC CX:4/(Lyso PC CX:5 + Lyso PC CX:6)) / (PC aa CX:4 / (PC aa CX:5 + PC aa CX:6))	93.35	97.48
	Lyso PC short-chain ( < C16:X) / PC aa short-chain ( < C32:X)	103.57	99.96
	Lyso PC medium-chain (C16 - C20X) / PC aa medium-chain (C32:X - C36:X)	103.05	83.92
	Lyso PC long-chain ( > C20:X) / PC aa long-chain ( > C36:X)	124.08	84.05
SM processed data	SM total	82.54	92.49
	SM non OH	82.51	91.98
	SM OH	83.51	96.52
	SM OH / non OH	101.09	103.6
	SM SFA	82.55	93.81
	SM MUFA	85.84	98.64
	SM PUFA	77.09	85.29
	SM SFA / MUFA	97.23	94.84
	SM SFA / PUFA	104.49	107.55
	SM MUFA / PUFA	106.73	113.74
	SM medium-chain (C16:X - C20:X)	81.86	90.33
	SM long-chain ( > C20:X)	83.51	93.19
	SM total / PC aa total	105.5	75.35
	SM SFA / PC aa SFA	105.26	75.18
	SM MUFA / PC aa MUFA	108.39	81.42
	SM PUFA / PC aa PUFA	101.03	69.75
	SM C14:1 OH / PC aa short-chain ( < C32:X)	112.92	76.5
	SM medium-chain (C16:X - C20:X) / PC aa medium-chain (C32:X - C36:X)	105.31	75
	SM long-chain ( > C20:X) / PC aa long-chain ( > C36:X)	104.79	76.7
	SM C14:1 OH / SM total	108.84	97.16
	SM C16:0 / SM total	98.58	97.62
	SM C16:1 / SM total	106.52	89.71
	SM C16:1 OH / SM total	100.73	100.39
	SM C18:0 / SM total	99.43	98.56
	SM C18:1 / SM total	101.16	92.09
	SM C20:2 / SM total	98.92	92.1
	SM C22:1 OH / SM total	100.2	106.57
	SM C22:2 OH / SM total	101.57	103.85
	SM C22:3 / SM total	94.94	92.41
	SM C24:0 / SM total	103.98	106.18
	SM C24:1 / SM total	102.94	109.17
	SM C24:1 OH / SM total	101.81	101.5
	SM C26:0 / SM total	104.6	104.67
	SM C26:1 / SM total	106.12	105.38
	SM SFA / SM total	100.07	100.84
	SM MUFA / SM total	102.52	106.41
	SM PUFA / SM total	95.34	92.87
	SM medium-chain (C16:X - C20:X) / SM total	99.5	96.93
	SM long-chain ( > C20:X) / SM total	100.69	101.05
Carntine processed data	C3:X	94.91	112.79
	CX (X > 3)	85.43	122.83
	C0 / C2	97.57	85.62
	C even / C2	82.84	103.21
	C odd / C3	101.28	96.8
	C0 / (C2 + C3)	99.31	89.23
	CX short-chain (C4:X - C14:X)	87.7	119.1
	CX medium-chain (C16:X - C18:X)	82.06	129.09
	CX OH	112.98	116.66
	CX non OH & non DC	83.77	126.02
	CX OH / CX non OH & non DC	128	84.16
	CX DC	100.45	111.6
	CX DC / CX non OH & non DC	118.2	89.73
	CX SFA	82.27	120.03
	CX:1	89.59	126.86
	CX:2	93.64	121.38
	C4X	93.54	107.94
	C5X	97.34	111.42
	C6X	97.48	106.42
	C8X	61.74	88.78
	C10X	90.8	125.57
	C12X	88.47	135.85
	C14X	93.21	126.29
	C16X	77.58	130.24
	C18X	90.17	116.31
	CX short-chain (C4:X - C14:X) / C0	89	107.2
	CX medium-chain (C16:X - C18:X) / C0	83.32	125.85
	CX OH / C0	115.19	100.79
	CX non OH & non DC / C0	85.08	116.53
	(CX OH / CX non OH & non DC) / C0	130.3	72.62
	CX DC / C0	101.69	100.65
	(CX DC / CX non OH & non DC) / C0	119.56	79.71
	CX SFA / C0	83.43	114.95
	CX:1 / C0	91.05	112.55
	CX:2 / C0	95.13	103.74
	C4X / C0	95.08	95.84
	C5X / C0	98.55	99.81
	C6X / C0	98.62	99.32
	C07 DC / C0	93.47	106.05
	C8X / C0	62.34	85.58
	C09 / C0	96.15	100.39
	C10X / C0	92.29	109.38
	C12X / C0	89.85	120.9
	C14X / C0	94.66	108.3
	C16X / C0	78.88	128.29
	C18X / C0	91.32	103.08
	CX short-chain (C4:X - C14:X) / Carnitine total	102.1	96.12
	CX medium-chain (C16:X - C18:X) / Carnitine total	96.85	107.48
	CX OH / Carnitine total	126.56	86.37
	CX non OH & non DC / Carnitine total	98.23	102.27
	CX OH / CX non OH & non DC / Carnitine total	141.87	67.36
	CX DC / Carnitine total	116.3	91.36
	CX SFA / Carnitine total	96.59	98.98
	CX:1 / Carnitine total	104.45	101.69
	CX:2 / Carnitine total	108.32	95.04
	C4X / Carnitine total	109.3	86.75
	C5X / Carnitine total	112.62	90.27
	C6X / Carnitine total	112.59	87.91
	C07 DC / Carnitine total	106.65	94.46
	C8X / Carnitine total	71.08	72.2
	C09 / Carnitine total	108.81	90.41
	C10X / Carnitine total	105.69	99.35
	C12X / Carnitine total	102.89	109.18
	C14X / Carnitine total	108.75	99.16
	C16X / Carnitine total	92.2	108.77
	C18X / Carnitine total	105.04	95.19
	C0 / PC total	112.98	75.76
	C2 / PC total	113.42	88.37
	C(2 + 3) / PC total	112.52	77.92
	CX (X > 3) / PC total	100.96	90.74
	C0 / TAG total	92.34	77.63
	C2 / TAG total	92.63	99.54
	C(2 + 3) / TAG total	91.93	80.12
	CX (X > 3) / TAG total	83.92	101.07
	C5-DC-M / C5	125.92	88.51
	C5:1 DC / C5:1	110.75	96.85
	C12 DC / C12	93.36	100.93
TAG processed data	TAG total	99.47	119.29
	TAG C48:0 / TAG total	95.58	96.86
	TAG C50:0 / TAG total	116.61	100.96
	TAG C50:1 / TAG total	114.38	97.02
	TAG C50:2 / TAG total	101.26	98.25
	TAG C50:3 / TAG total	92.19	97.37
	TAG C52:0 / TAG total	79.5	105.54
	TAG C52:1 / TAG total	85.07	101.3
	TAG C52:2 / TAG total	111.3	98.31
	TAG C52:3 / TAG total	116.11	102.57
	TAG C52:4 / TAG total	97.21	102.49
	TAG C52:5 / TAG total	89.47	101.87
	TAG C52:6 / TAG total	88.18	108.28
	TAG C54:1 / TAG total	97.09	91.17
	TAG C54:2 / TAG total	75.36	97.17
	TAG C54:3 / TAG total	113.84	93.93
	TAG C54:4 / TAG total	89.39	95.19
	TAG C54:5 / TAG total	118.59	92.95
	TAG C54:6 / TAG total	117.96	91.26
	TAG C54:7 / TAG total	104.24	91.7
	TAG C54:8 / TAG total	95.14	91.43
	TAG C54:9 / TAG total	79.02	88.02
	TAG C56:1 / TAG total	66.54	97.59
	TAG C56:2 / TAG total	66.92	79.7
	TAG C56:3 / TAG total	105.52	93.53
	TAG C56:4 / TAG total	83.22	114.23
	TAG C56:5 / TAG total	92.38	88.27
	TAG C56:6 / TAG total	47.34	96.52
	TAG C56:7 / TAG total	88.55	93.44
	TAG C56:8 / TAG total	77.09	88.04
	TAG C58:2 / TAG total	66.3	101.55
	TAG C58:3 / TAG total	82.48	76.44
	TAG C58:4 / TAG total	69.3	99.78
	TAG C58:5 / TAG total	55.68	84.53
	TAG C58:6 / TAG total	73.49	123.53
	TAG C58:7 / TAG total	88.75	96.45
	TAG C60:3 / TAG total	72.25	86.63
	TAG C60:4 / TAG total	99.79	109.86
	TAG C60:5 / TAG total	55.38	87.4
	TAG C60:6 / TAG total	87.44	103.79
	TAG SFA (X:0)	101.59	119.95
	TAG PUFA (X:>3)	94.41	118.76
	TAG X:1	111.68	118.1
	TAG X:2	102.1	117.78
	TAG X:3	102.99	121.48
	TAG X:4	94.9	120.85
	TAG X:5	89.83	114.86
	TAG X:6	101.12	110.98
	TAG X:7	101.91	109.47
	TAG X:8	93.02	105.8
	TAG medium-chain (C48:X - C54:X)	99.93	119.36
	TAG long-chain (C56:X - C60:X)	80.43	110.95
	TAG SFA (X:0) / TAG total	101.92	100.5
	TAG PUFA (X:>3) / TAG total	95.53	100.21
	TAG X:1 / TAG total	113.32	98.48
	TAG X:2 / TAG total	101.21	98.24
	TAG X:3 / TAG total	102.64	101.87
	TAG X:4 / TAG total	96.93	102.13
	TAG X:5 / TAG total	90.14	96.76
	TAG X:6 / TAG total	100.83	92.77
	TAG X:7 / TAG total	102.54	91.99
	TAG X:8 / TAG total	94.33	89.95
	TAG medium-chain (C48:X - C54:X) / TAG total	100.51	100.06
	TAG long-chain (C56:X - C60:X) / TAG total	79.19	92.18

## Sheet: 5xFAD brain table
5xFAD brain						5xFAD brain						5xFAD brain						5xFAD brain						5xFAD brain						5xFAD brain
species	lipid	mean	SEM	p-value		species	lipid	mean	SEM	p-value		species	lipid	mean	SEM	p-value		species	lipid	mean	SEM	p-value		species	lipid	mean	SEM	p-value		species	lipid	mean	SEM	p-value
TAG unprocessed data	TAG C48:0	95.5686	11.0417	0.840962		PC aa unprocessed data	PC aa C20:0	88.1228	8.06678	0.498851		PC ae unprocessed data	PC ae C30:0	107.404	5.27817	0.481973		Lyso PC unprocessed data	Lyso PC C06:0	65.5624	8.91513	0.185552		SM unprocessed data	SM C14:1 OH	90.5388	10.1608	0.590861		Carntine unprocessed data	C0	99.0608	3.7595	0.832367
	TAG C50:0	115.59	9.36894	0.388145			PC aa C24:0	71.7769	15.0468	0.436354			PC ae C30:1	123.842	10.703	0.208876			Lyso PC C10:0	67.0676	6.9169	0.203914			SM C16:0	79.6605	6.5812	0.375011			C02	100.851	4.77187	0.905136
	TAG C50:1	112.552	6.37854	0.460036			PC aa C26:0	70.5898	14.5551	0.42852			PC ae C30:2	148.061	25.7362	0.22034			Lyso PC C12:0	109.041	18.3157	0.702045			SM C16:1	88.2262	5.02109	0.491907			C03	95.4393	5.81324	0.506974
	TAG C50:2	102.136	10.0731	0.90353			PC aa C28:0	74.6192	13.2171	0.453885			PC ae C32:1	103.096	1.86621	0.323768			Lyso PC C14:0	102.697	20.5222	0.927588			SM C16:1 OH	83.0907	6.58949	0.388259			C03 OH	90.0596	4.54854	0.117532
	TAG C50:3	93.7044	11.3037	0.747614			PC aa C28:1	79.5435	14.0048	0.503032			PC ae C32:2	113.222	5.40049	0.262035			Lyso PC C16:0	89.5784	15.9439	0.658278			SM C18:0	81.8503	6.33144	0.354286			C03:1	96.9265	2.56568	0.698161
	TAG C52:0	79.5155	11.2501	0.526198			PC aa C30:0	70.0041	11.8335	0.396681			PC ae C34:0	106.608	2.31265	0.239568			Lyso PC C16:1	79.4219	12.8893	0.331784			SM C18:1	83.7429	6.51995	0.377808			C04	88.356	2.75689	0.125387
	TAG C52:1	86.7747	8.18176	0.553884			PC aa C30:2	77.8194	13.0047	0.487499			PC ae C34:1	106.436	2.10806	0.217484			Lyso PC C17:0	96.1977	6.06379	0.63226			SM C20:2	81.6199	5.74228	0.328041			C04 OH / C3 DC	100.227	3.98528	0.974852
	TAG C52:2	111.34	7.52548	0.489013			PC aa C32:0	72.4264	10.5219	0.390529			PC ae C34:2	107.654	3.2706	0.282158			Lyso PC C18:0	86.1488	8.96355	0.394242			SM C22:1 OH	82.0522	3.93143	0.324683			C04:1	88.3457	3.4687	0.0977202
	TAG C52:3	114.592	7.84627	0.396413			PC aa C32:1	71.7226	11.2231	0.40558			PC ae C34:3	113.565	7.04094	0.337184			Lyso PC C18:1	94.4017	3.07639	0.220896			SM C22:2 OH	84.9347	4.62269	0.329099			C05	85.1022	1.5158	0.0222137
	TAG C52:4	95.132	7.69692	0.799935			PC aa C32:2	74.703	11.5484	0.457239			PC ae C36:0	113.636	5.53285	0.155912			Lyso PC C18:2	98.1783	3.81932	0.776397			SM C22:3	76.6075	7.12708	0.320656			C05 M DC	108.221	4.86397	0.157942
	TAG C52:5	89.0091	9.75104	0.579889			PC aa C32:3	81.7954	10.2929	0.543552			PC ae C36:1	110.304	3.85417	0.205834			Lyso PC C18:3	96.76	5.9776	0.805373			SM C24:0	87.4504	3.57159	0.358451			C05 OH / C3 M DC	92.3738	5.46373	0.312423
	TAG C52:6	87.7119	11.0678	0.591283			PC aa C34:1	72.5912	9.38474	0.348262			PC ae C36:2	109.294	4.34612	0.309733			Lyso PC C20:0	90.1217	5.2343	0.407524			SM C24:1	86.6606	3.62446	0.325514			C05:1	89.6611	2.9143	0.0887986
	TAG C54:1	98.6498	11.0223	0.979641			PC aa C34:2	74.4407	10.8818	0.434459			PC ae C36:3	105.668	2.32261	0.281457			Lyso PC C20:3	94.7021	5.13624	0.417805			SM C24:1 OH	84.9337	5.12869	0.346391			C05:1 DC	99.1595	2.8738	0.907331
	TAG C54:2	76.0362	27.4575	0.60089			PC aa C34:3	73.7485	11.3212	0.444569			PC ae C36:4	97.9212	0.560102	0.439325			Lyso PC C20:4	87.5228	4.40098	0.0658841			SM C26:0	87.9369	3.05414	0.358254			C06 / C4:1 DC	89.9421	6.64232	0.249756
	TAG C54:3	115.505	15.754	0.689901			PC aa C34:4	72.4877	10.2628	0.366684			PC ae C36:5	106.305	1.52927	0.116759			Lyso PC C20:5	102.289	5.97144	0.860771			SM C26:1	88.7198	3.94823	0.439287			C06 OH / C5 DC	97.6102	5.18556	0.775201
	TAG C54:4	90.1992	12.2055	0.709291			PC aa C36:0	75.4446	10.1596	0.415282			PC ae C38:0	107.675	2.91012	0.17749			Lyso PC C22:0	117.577	20.9862	0.532604		SM processed data	SM C14:1 OH / SM total	108.841	15.2066	0.643672			C06:1	103.994	3.98764	0.476778
	TAG C54:5	122.944	8.25798	0.0974853			PC aa C36:1	75.3424	9.69393	0.394736			PC ae C38:1	109.072	4.25446	0.290355			Lyso PC C22:6	94.2396	3.20222	0.288466			SM C16:0 / SM total	98.5753	3.39367	0.800635			C07 DC	92.2915	6.29933	0.362911
	TAG C54:6	119.656	8.03064	0.199697			PC aa C36:2	75.1457	10.0387	0.409422			PC ae C38:2	113.401	6.15529	0.221855			Lyso PC C24:0	108.037	12.5096	0.64687			SM C16:1 / SM total	106.521	6.09869	0.466295			C08	57.564	22.9386	0.236133
	TAG C54:7	103.465	7.85701	0.836855			PC aa C36:3	71.6856	10.6926	0.39944			PC ae C38:3	112.095	4.91603	0.211049			Lyso PC C26:0	108.993	13.8188	0.605377			SM C16:1 OH / SM total	100.732	1.34824	0.754016			C08:1	91.4469	7.922	0.548679
	TAG C54:8	93.7994	10.1816	0.765743			PC aa C36:4	69.7552	10.985	0.376246			PC ae C38:4	103.291	0.845436	0.438376			Lyso PC C26:1	113.537	8.0529	0.42843			SM C18:0 / SM total	99.425	1.02835	0.759376			C09	94.8694	6.15826	0.464576
	TAG C54:9	78.5009	9.86808	0.325387			PC aa C36:5	69.759	11.1094	0.388306			PC ae C38:5	102.747	1.49392	0.582797			Lyso PC C28:0	115.149	13.0972	0.427244			SM C18:1 / SM total	101.16	1.72261	0.678911			C10	96.6845	5.12311	0.664247
	TAG C56:1	71.0585	15.1669	0.442468			PC aa C36:6	73.0314	10.9805	0.419196			PC ae C38:6	106.403	3.92855	0.306308			Lyso PC C28:1	137.247	17.904	0.13917			SM C20:2 / SM total	98.9178	1.94294	0.665634			C10:1	89.1993	5.93381	0.273396
	TAG C56:2	70.6547	14.8327	0.327075			PC aa C38:0	75.7884	9.4927	0.382073			PC ae C40:0	108.405	3.01825	0.206085		Lyso PC processed data	Lyso PC C06:0 / Lyso PC total	76.1669	8.07563	0.242883			SM C22:1 OH / SM total	100.197	3.52657	0.971048			C10:2	100.961	4.74633	0.892539
	TAG C56:3	110.278	17.4526	0.711102			PC aa C38:1	79.8353	9.29337	0.435991			PC ae C40:1 / PC aa C40:8	108.756	3.02291	0.293497			Lyso PC C10:0 / Lyso PC total	78.8676	11.0972	0.367392			SM C22:2 OH / SM total	101.573	2.65205	0.734477			C12	94.3175	6.24453	0.553142
	TAG C56:4	82.0467	14.7149	0.562054			PC aa C38:3	73.7116	10.7436	0.406714			PC ae C40:2	113.34	5.90911	0.247428			Lyso PC C12:0 / Lyso PC total	122.56	11.778	0.13733			SM C22:3 / SM total	94.9448	2.65584	0.372618			C12 DC	88.932	5.54122	0.129188
	TAG C56:5	100.394	33.0146	0.994513			PC aa C38:4	72.3669	10.845	0.389732			PC ae C40:3	112.037	5.30501	0.274245			Lyso PC C14:0 / Lyso PC total	114.832	9.3966	0.338047			SM C24:0 / SM total	103.978	3.06222	0.50352			C12:1	86.6364	4.56428	0.128228
	TAG C56:6	40.0102	16.5186	0.290721			PC aa C38:5	72.0852	10.7378	0.397955			PC ae C40:4	102.294	1.65673	0.641843			Lyso PC C16:0 / Lyso PC total	100.811	5.81709	0.922974			SM C24:1 / SM total	102.936	3.0323	0.619839			C14	90.8021	3.81751	0.130754
	TAG C56:7	88.5572	8.4783	0.606821			PC aa C38:6	73.7363	10.437	0.400215			PC ae C40:5	108.925	2.80286	0.276798			Lyso PC C16:1 / Lyso PC total	90.3565	4.95508	0.141542			SM C24:1 OH / SM total	101.807	1.17634	0.496169			C14:1	97.4193	2.92662	0.627147
	TAG C56:8	76.2232	10.8092	0.360807			PC aa C40:0	77.3421	8.22389	0.393087			PC ae C40:6	108.773	3.05778	0.249069			Lyso PC C17:0 / Lyso PC total	108.201	14.3869	0.709928			SM C26:0 / SM total	104.6	4.50233	0.514853			C14:1 OH	97.6793	2.54073	0.797683
	TAG C58:2	70.9357	8.28697	0.328928			PC aa C40:1	77.4376	9.0365	0.394274			PC ae C42:0	114.422	5.38992	0.216277			Lyso PC C18:0 / Lyso PC total	99.0882	1.86274	0.782262			SM C26:1 / SM total	106.115	3.20028	0.273786			C14:2	87.8369	7.1025	0.231396
	TAG C58:3	88.9916	15.7206	0.603172			PC aa C40:2	81.6904	9.35154	0.468517			PC ae C42:1	113.295	4.4031	0.156457			Lyso PC C18:1 / Lyso PC total	106.184	11.613	0.736432									C14:2 OH	95.9774	2.67486	0.630327
	TAG C58:4	69.9541	12.0706	0.540093			PC aa C40:3	77.2878	9.93544	0.439067			PC ae C42:2	109.351	4.1752	0.284378			Lyso PC C18:2 / Lyso PC total	109.158	12.6698	0.675687									C16	75.6066	6.50651	0.188733
	TAG C58:5	55.3251	11.7665	0.284047			PC aa C40:4	74.5694	10.9206	0.406071			PC ae C42:3	107.847	3.03195	0.238299			Lyso PC C18:3 / Lyso PC total	106.073	13.603	0.820668									C16 OH	86.7543	4.33405	0.134804
	TAG C58:6	74.0606	8.46917	0.406392			PC aa C40:5	77.0444	10.3212	0.434831			PC ae C42:4	114.781	8.33629	0.237811			Lyso PC C20:0 / Lyso PC total	103.472	13.071	0.853558									C16:1	80.3287	2.22999	0.0823945
	TAG C58:7	89.9313	17.8309	0.750141			PC aa C40:6	77.5755	9.80369	0.439867			PC ae C42:5	114.902	7.6606	0.232317			Lyso PC C20:3 / Lyso PC total	107.148	12.4482	0.692876									C16:1 OH	88.5058	3.72969	0.171555
	TAG C60:3	70.6418	9.71932	0.590519			PC aa C42:0	78.7097	6.88734	0.376432			PC ae C44:3	114.857	3.46545	0.142938			Lyso PC C20:4 / Lyso PC total	97.8695	6.75048	0.869392									C16:2	83.5108	3.32239	0.130256
	TAG C60:4	96.2038	24.6597	0.933491			PC aa C42:1	78.8925	9.02251	0.422718			PC ae C44:4	113.552	4.19791	0.172262			Lyso PC C20:5 / Lyso PC total	111.62	13.57	0.664926									C16:2 OH	92.2922	5.84024	0.351897
	TAG C60:5	53.9544	10.5042	0.337463			PC aa C42:2	78.6958	9.02136	0.409604			PC ae C44:5	112.291	4.63098	0.170696			Lyso PC C22:0 / Lyso PC total	129.489	28.6488	0.477363									C18:0	88.0492	4.24439	0.189854
	TAG C60:6	88.2508	15.4425	0.638995			PC aa C42:4	73.6673	9.51279	0.377866			PC ae C44:6	117.883	11.0056	0.309067			Lyso PC C22:6 / Lyso PC total	105.549	10.81	0.760071									C18:1	95.2728	1.43767	0.155584
TAG processed data	TAG C48:0 / TAG total	95.5781	5.0232	0.625442			PC aa C42:5	76.9059	9.07165	0.403128		PC ae processed data	PC ae C30:0 / PC ae total	99.1788	3.38182	0.89515			Lyso PC C24:0 / Lyso PC total	119.799	21.1851	0.53827									C18:1 OH	84.1584	5.28058	0.057104
	TAG C50:0 / TAG total	116.612	6.97677	0.102246			PC aa C42:6	79.9674	8.99256	0.444345			PC ae C30:1 / PC ae total	115.581	8.67387	0.255148			Lyso PC C26:0 / Lyso PC total	122.193	22.3957	0.485115									C18:2	95.9698	4.64313	0.439665
	TAG C50:1 / TAG total	114.38	4.52466	0.0527323			PC aa C44:0	98.81	6.19818	0.950319			PC ae C30:2 / PC ae total	139.85	22.2624	0.231514			Lyso PC C26:1 / Lyso PC total	123.178	18.1136	0.480614
	TAG C50:2 / TAG total	101.262	1.82576	0.674813			PC aa C48:0	92.308	10.6277	0.762984			PC ae C32:1 / PC ae total	94.3845	1.68701	0.234668			Lyso PC C28:0 / Lyso PC total	127.171	22.9659	0.437553
	TAG C50:3 / TAG total	92.1896	4.1075	0.280783		PC aa processed data	PC aa C20:0 / PC aa total	109.118	7.83295	0.547347			PC ae C32:2 / PC ae total	105.049	5.06357	0.52423			Lyso PC C28:1 / Lyso PC total	151.007	29.457	0.227396
	TAG C52:0 / TAG total	79.4999	13.6629	0.518969			PC aa C24:0 / PC aa total	99.7077	13.8174	0.987288			PC ae C34:0 / PC ae total	98.1327	1.56289	0.479975
	TAG C52:1 / TAG total	85.067	10.4269	0.511922			PC aa C26:0 / PC aa total	98.7599	14.3036	0.952443			PC ae C34:1 / PC ae total	97.9357	0.77395	0.200964
	TAG C52:2 / TAG total	111.301	7.5385	0.375111			PC aa C28:0 / PC aa total	103.555	13.7361	0.853463			PC ae C34:2 / PC ae total	99.2979	1.64713	0.743289
	TAG C52:3 / TAG total	116.11	5.85974	0.0423586			PC aa C28:1 / PC aa total	104.053	12.8161	0.840852			PC ae C34:3 / PC ae total	105.704	5.73355	0.537905
	TAG C52:4 / TAG total	97.2126	1.44819	0.582356			PC aa C30:0 / PC aa total	97.7027	3.30925	0.661752			PC ae C36:0 / PC ae total	104.83	2.87959	0.190769
	TAG C52:5 / TAG total	89.4678	3.11323	0.0650579			PC aa C30:2 / PC aa total	103.942	9.63204	0.791924			PC ae C36:1 / PC ae total	101.861	1.30509	0.319331
	TAG C52:6 / TAG total	88.1779	4.48516	0.151156			PC aa C32:0 / PC aa total	99.8015	1.03953	0.918592			PC ae C36:2 / PC ae total	101.134	2.4576	0.75452
	TAG C54:1 / TAG total	97.0939	13.9448	0.95442			PC aa C32:1 / PC aa total	99.5759	2.07049	0.906582			PC ae C36:3 / PC ae total	97.1167	1.66259	0.421538
	TAG C54:2 / TAG total	75.3591	25.066	0.56355			PC aa C32:2 / PC aa total	103.155	2.09846	0.455573			PC ae C36:4 / PC ae total	89.7202	2.8116	0.0963106
	TAG C54:3 / TAG total	113.845	10.1249	0.693504			PC aa C32:3 / PC aa total	108.665	5.05883	0.393677			PC ae C36:5 / PC ae total	97.562	1.729	0.514791
	TAG C54:4 / TAG total	89.3855	12.8221	0.668783			PC aa C34:1 / PC aa total	98.4921	0.884233	0.390844			PC ae C38:0 / PC ae total	98.969	0.488468	0.546515
	TAG C54:5 / TAG total	118.586	6.36662	0.171603			PC aa C34:2 / PC aa total	102.787	1.77333	0.317834			PC ae C38:1 / PC ae total	100.764	2.06139	0.805418
	TAG C54:6 / TAG total	117.959	3.39619	0.0427174			PC aa C34:3 / PC aa total	103.087	2.76818	0.486349			PC ae C38:2 / PC ae total	104.938	3.36243	0.310763
	TAG C54:7 / TAG total	104.237	3.45417	0.425157			PC aa C34:4 / PC aa total	98.2491	2.06585	0.516496			PC ae C38:3 / PC ae total	103.687	2.39681	0.300358
	TAG C54:8 / TAG total	95.1441	2.6059	0.258594			PC aa C36:0 / PC aa total	102.619	1.22347	0.10293			PC ae C38:4 / PC ae total	94.941	1.98263	0.215987
	TAG C54:9 / TAG total	79.0244	4.98964	0.089803			PC aa C36:1 / PC aa total	101.883	1.56677	0.406864			PC ae C38:5 / PC ae total	94.3246	1.35785	0.24401
	TAG C56:1 / TAG total	66.5388	12.2817	0.347066			PC aa C36:2 / PC aa total	102.16	1.22508	0.247109			PC ae C38:6 / PC ae total	97.7439	1.57826	0.365196
	TAG C56:2 / TAG total	66.9155	15.2434	0.266129			PC aa C36:3 / PC aa total	99.9163	1.356	0.978017			PC ae C40:0 / PC ae total	99.9143	1.54802	0.965862
	TAG C56:3 / TAG total	105.515	10.0142	0.803764			PC aa C36:4 / PC aa total	97.5401	2.34846	0.557897			PC ae C40:1 / PC aa C40:8 / PC ae total	100.674	1.01646	0.767568
	TAG C56:4 / TAG total	83.2225	10.7716	0.509434			PC aa C36:5 / PC aa total	97.6717	2.98537	0.646186			PC ae C40:2 / PC ae total	105.065	2.79476	0.326955
	TAG C56:5 / TAG total	92.376	22.9756	0.878425			PC aa C36:6 / PC aa total	101.83	2.97162	0.678644			PC ae C40:3 / PC ae total	103.885	2.80539	0.458401
	TAG C56:6 / TAG total	47.3356	22.5337	0.372237			PC aa C38:0 / PC aa total	101.327	2.41138	0.786531			PC ae C40:4 / PC ae total	94.0787	2.41644	0.198965
	TAG C56:7 / TAG total	88.5547	8.00577	0.503015			PC aa C38:1 / PC aa total	105.512	3.83544	0.382875			PC ae C40:5 / PC ae total	100.849	0.913408	0.720818
	TAG C56:8 / TAG total	77.0877	11.718	0.249202			PC aa C38:3 / PC aa total	101.059	1.3203	0.548248			PC ae C40:6 / PC ae total	100.244	0.618719	0.952725
	TAG C58:2 / TAG total	66.3	7.82992	0.271868			PC aa C38:4 / PC aa total	99.5265	1.90749	0.858464			PC ae C42:0 / PC ae total	106.191	2.27765	0.234281
	TAG C58:3 / TAG total	82.4807	13.4168	0.448455			PC aa C38:5 / PC aa total	99.9447	1.50648	0.982853			PC ae C42:1 / PC ae total	104.791	1.72239	0.120138
	TAG C58:4 / TAG total	69.3041	10.2284	0.515914			PC aa C38:6 / PC aa total	100.757	0.633355	0.516173			PC ae C42:2 / PC ae total	101.003	1.50803	0.709368
	TAG C58:5 / TAG total	55.6831	10.1551	0.254363			PC aa C40:0 / PC aa total	103.573	4.32829	0.660061			PC ae C42:3 / PC ae total	99.3666	1.54213	0.790405
	TAG C58:6 / TAG total	73.488	6.00538	0.316662			PC aa C40:1 / PC aa total	103.023	3.90562	0.650001			PC ae C42:4 / PC ae total	105.69	5.12801	0.407817
	TAG C58:7 / TAG total	88.7453	10.7352	0.606579			PC aa C40:2 / PC aa total	107.191	4.46417	0.372134			PC ae C42:5 / PC ae total	106.355	5.27097	0.356237
	TAG C60:3 / TAG total	72.2514	13.326	0.599642			PC aa C40:3 / PC aa total	104.922	0.955138	0.0289651			PC ae C44:3 / PC ae total	106.532	0.736278	0.128719
	TAG C60:4 / TAG total	99.7878	27.3571	0.996282			PC aa C40:4 / PC aa total	100.79	1.33215	0.644802			PC ae C44:4 / PC ae total	105.137	1.25708	0.155584
	TAG C60:5 / TAG total	55.3827	14.528	0.351418			PC aa C40:5 / PC aa total	103.724	0.80875	0.108943			PC ae C44:5 / PC ae total	103.632	1.56	0.170928
	TAG C60:6 / TAG total	87.4389	14.3333	0.561128			PC aa C40:6 / PC aa total	104.844	1.48463	0.0703431			PC ae C44:6 / PC ae total	109.475	8.20782	0.443598
							PC aa C42:0 / PC aa total	104.271	6.31732	0.677159
							PC aa C42:1 / PC aa total	105.045	4.41865	0.489766
							PC aa C42:2 / PC aa total	104.235	5.10505	0.609738
							PC aa C42:4 / PC aa total	100.644	1.80935	0.753505
							PC aa C42:5 / PC aa total	103.186	2.1611	0.432125
							PC aa C42:6 / PC aa total	105.895	3.19152	0.339661
							PC aa C44:0 / PC aa total	127.744	13.3694	0.149953
							PC aa C48:0 / PC aa total	121.459	6.38724	0.0456963

## Sheet: 5xFAD liver table
5xFAD liver						5xFAD liver						5xFAD liver						5xFAD liver						5xFAD liver						5xFAD liver
species	lipid	mean	SEM	p-value		species	lipid	mean	SEM	p-value		species	lipid	mean	SEM	p-value		species	lipid	mean	SEM	p-value		species	lipid	mean	SEM	p-value		species	lipid	mean	SEM	p-value
TAG unprocessed data	TAG C48:0	115.401	26.1209	0.582389		PC aa unprocessed data	PC aa C20:0	124.055	19.4965	0.460506		PC ae unprocessed data	PC ae C30:0	98.8977	17.0935	0.956263		Lyso PC unprocessed data	Lyso PC C06:0	131.124	22.4575	0.272267		SM unprocessed data	SM C14:1 OH	91.8957	13.4614	0.592539		Carntine unprocessed data	C0	99.3156	22.1625	0.984011
	TAG C50:0	120.556	18.4528	0.312193			PC aa C24:0	97.7014	7.6418	0.941142			PC ae C30:1	98.0142	17.8142	0.934011			Lyso PC C10:0	99.8572	11.7202	0.991391			SM C16:0	90.7965	3.57952	0.188711			C02	125.215	27.1509	0.396291
	TAG C50:1	116.054	17.1291	0.380773			PC aa C26:0	97.6946	8.84045	0.939103			PC ae C30:2	96.0305	15.8731	0.851527			Lyso PC C12:0	96.7675	8.25959	0.743369			SM C16:1	84.8456	10.7156	0.220678			C03	106.444	20.1471	0.824021
	TAG C50:2	117.572	16.3961	0.334512			PC aa C28:0	116.391	10.0417	0.616936			PC ae C32:1	108.212	16.9297	0.726974			Lyso PC C14:0	82.7096	14.9912	0.3575			SM C16:1 OH	95.3513	12.0872	0.724925			C03 OH	114.789	13.4146	0.459487
	TAG C50:3	116.673	18.7062	0.418889			PC aa C28:1	96.2544	7.81645	0.887641			PC ae C32:2	96.6681	16.0514	0.861108			Lyso PC C16:0	101.93	2.73916	0.80108			SM C18:0	91.9288	3.01005	0.179731			C03:1	124.782	25.3432	0.402132
	TAG C52:0	126.021	16.7308	0.149723			PC aa C30:0	113.726	18.1243	0.696987			PC ae C34:0	100.954	7.2294	0.911725			Lyso PC C16:1	88.6957	6.80126	0.456718			SM C18:1	86.4647	6.7043	0.0805937			C04	130.515	24.5385	0.269488
	TAG C52:1	122.217	17.8158	0.234074			PC aa C30:2	105.126	13.8506	0.874685			PC ae C34:1	98.0096	4.5201	0.73016			Lyso PC C17:0	101.379	13.691	0.930988			SM C20:2	85.0023	2.59184	0.0795419			C04 OH / C3 DC	89.0999	16.4297	0.651579
	TAG C52:2	117.98	16.567	0.31412			PC aa C32:0	115.618	27.9577	0.716574			PC ae C34:2	104.724	5.8274	0.526551			Lyso PC C18:0	123.302	5.58164	0.0269098			SM C22:1 OH	99.2177	4.00929	0.916083			C04:1	118.831	19.5711	0.408279
	TAG C52:3	122.21	17.165	0.247717			PC aa C32:1	116.623	29.3056	0.686041			PC ae C34:3	94.6429	13.2454	0.775137			Lyso PC C18:1	90.108	6.82573	0.466292			SM C22:2 OH	95.7416	2.68949	0.576878			C05	130.986	28.2836	0.337254
	TAG C52:4	121.203	19.2031	0.371367			PC aa C32:2	121.394	27.5658	0.591211			PC ae C36:0	106.425	7.77561	0.552571			Lyso PC C18:2	107.813	8.05467	0.499609			SM C22:3	84.8313	1.86645	0.08544			C05 M DC	104.687	10.899	0.757432
	TAG C52:5	119.589	17.8232	0.375428			PC aa C32:3	107.47	15.5203	0.831147			PC ae C36:1	106.51	4.55974	0.300559			Lyso PC C18:3	90.1411	3.46194	0.207176			SM C24:0	98.6495	2.98473	0.855691			C05 OH / C3 M DC	104.425	21.8925	0.874365
	TAG C52:6	124.472	16.1467	0.271067			PC aa C34:1	126.098	32.8618	0.566545			PC ae C36:2	115.542	6.65102	0.0563029			Lyso PC C20:0	91.7032	12.0134	0.534266			SM C24:1	100.596	4.07924	0.945617			C05:1	123.334	23.7151	0.38454
	TAG C54:1	101.929	10.5053	0.910228			PC aa C34:2	141.694	39.181	0.438778			PC ae C36:3	106.771	4.52941	0.289971			Lyso PC C20:3	108.288	7.06243	0.480493			SM C24:1 OH	94.8068	2.91575	0.399795			C05:1 DC	115.082	21.1999	0.55293
	TAG C54:2	116.421	15.0038	0.302691			PC aa C34:3	135.38	37.3825	0.467395			PC ae C36:4	96.9218	3.64826	0.549866			Lyso PC C20:4	90.6935	6.08889	0.393426			SM C26:0	98.7471	5.92418	0.899895			C06 / C4:1 DC	111.851	15.0119	0.594177
	TAG C54:3	112.946	14.3224	0.423208			PC aa C34:4	127.187	33.0745	0.547528			PC ae C36:5	104.31	9.03292	0.758108			Lyso PC C20:5	111.833	7.31299	0.279395			SM C26:1	98.9896	7.63036	0.911514			C06 OH / C5 DC	96.9412	19.2413	0.917898
	TAG C54:4	113.697	14.5721	0.423405			PC aa C36:0	142.649	35.8643	0.400873			PC ae C38:0	104.165	3.30475	0.362537			Lyso PC C22:0	82.0766	18.7383	0.421928		SM processed data	SM C14:1 OH / SM total	97.16	14.9158	0.873094			C06:1	121.738	28.4696	0.465296
	TAG C54:5	111.018	14.1086	0.505854			PC aa C36:1	163.934	44.7344	0.269147			PC ae C38:1	113.588	3.40597	0.0841572			Lyso PC C22:6	94.5216	6.74519	0.62684			SM C16:0 / SM total	97.62	3.19371	0.552135			C07 DC	116.448	24.8893	0.580168
	TAG C54:6	109.498	19.2168	0.679051			PC aa C36:2	178.537	49.7367	0.213853			PC ae C38:2	121.361	3.95797	0.00120022			Lyso PC C24:0	90.1598	16.5569	0.599083			SM C16:1 / SM total	89.71	13.0125	0.468024			C08	82.7043	25.3833	0.666713
	TAG C54:7	108.961	18.3094	0.699469			PC aa C36:3	142.685	38.1428	0.375455			PC ae C38:3	105.147	4.48778	0.363132			Lyso PC C26:0	86.8155	16.8119	0.507076			SM C16:1 OH / SM total	100.39	13.0165	0.981191			C08:1	104.024	41.2742	0.937013
	TAG C54:8	106.934	16.6525	0.746664			PC aa C36:4	126.292	34.1362	0.576303			PC ae C38:4	100.689	5.27855	0.915373			Lyso PC C26:1	82.4153	16.8916	0.377603			SM C18:0 / SM total	98.56	2.13315	0.692019			C09	117.203	24.4353	0.524016
	TAG C54:9	101.098	20.9542	0.961072			PC aa C36:5	148.881	44.7714	0.394227			PC ae C38:5	100.947	3.88401	0.860987			Lyso PC C28:0	98.52	16.6739	0.938112			SM C18:1 / SM total	92.09	8.27806	0.394674			C10	121.873	22.5871	0.390776
	TAG C56:1	113.082	18.6286	0.60101			PC aa C36:6	125.637	31.5075	0.577959			PC ae C38:6	104.571	4.16689	0.453321			Lyso PC C28:1	85.1247	16.4676	0.425832			SM C20:2 / SM total	92.1	2.09811	0.0587816			C10:1	126.374	23.4512	0.330267
	TAG C56:2	96.3848	17.5798	0.853671			PC aa C38:0	149.34	41.2107	0.366439			PC ae C40:0	99.9841	4.73413	0.998026		Lyso PC processed data	Lyso PC C06:0 / Lyso PC total	138.051	25.5302	0.200674			SM C22:1 OH / SM total	106.57	3.20845	0.20782			C10:2	121.017	23.1034	0.470844
	TAG C56:3	118.182	20.1329	0.470569			PC aa C38:1	147.183	38.9485	0.376386			PC ae C40:1 / PC aa C40:8	110.312	2.78077	0.0844103			Lyso PC C10:0 / Lyso PC total	95.8987	8.54411	0.725211			SM C22:2 OH / SM total	103.85	1.48436	0.177369			C12	125.398	21.4714	0.321572
	TAG C56:4	134.507	19.0225	0.17617			PC aa C38:3	169.993	47.9981	0.249422			PC ae C40:2	109.877	4.36216	0.333148			Lyso PC C12:0 / Lyso PC total	94.7544	6.99221	0.562878			SM C22:3 / SM total	92.41	0.915981	0.0290322			C12 DC	135.326	29.3645	0.256557
	TAG C56:5	109.29	20.2216	0.651607			PC aa C38:4	147.708	41.951	0.397329			PC ae C40:3	110.554	5.27344	0.281223			Lyso PC C14:0 / Lyso PC total	80.9657	13.354	0.254308			SM C24:0 / SM total	106.18	1.86773	0.168515			C12:1	137.077	24.3019	0.192271
	TAG C56:6	118.479	18.0334	0.379899			PC aa C38:5	132.94	36.9777	0.488131			PC ae C40:4	110.521	4.29558	0.10502			Lyso PC C16:0 / Lyso PC total	102.499	3.34215	0.523234			SM C24:1 / SM total	109.17	2.51134	0.0223432			C14	124.91	23.434	0.331342
	TAG C56:7	111.75	14.608	0.502844			PC aa C38:6	136.542	38.4682	0.48029			PC ae C40:5	99.0479	3.9321	0.875723			Lyso PC C16:1 / Lyso PC total	89.5237	4.66531	0.351431			SM C24:1 OH / SM total	101.5	1.12555	0.678859			C14:1	123.756	24.0089	0.402633
	TAG C56:8	104.255	12.6917	0.765055			PC aa C40:0	145.032	41.006	0.378451			PC ae C40:6	109.248	6.4756	0.271374			Lyso PC C17:0 / Lyso PC total	98.3745	12.2801	0.91509			SM C26:0 / SM total	104.67	5.09706	0.642838			C14:1 OH	135.952	29.8728	0.266611
	TAG C58:2	126.721	22.9642	0.323528			PC aa C40:1	138.639	35.1642	0.430309			PC ae C42:0	106.168	11.1308	0.629896			Lyso PC C18:0 / Lyso PC total	124.244	7.16134	0.00602519			SM C26:1 / SM total	105.38	6.23919	0.481538			C14:2	121.923	21.5084	0.388056
	TAG C58:3	98.2998	28.2277	0.962711			PC aa C40:2	139.283	37.918	0.45482			PC ae C42:1	101.377	14.9028	0.945549			Lyso PC C18:1 / Lyso PC total	90.5257	4.00814	0.297131									C14:2 OH	127.231	26.4097	0.358394
	TAG C58:4	123.006	18.4603	0.423344			PC aa C40:3	136.881	32.7642	0.433959			PC ae C42:2	106.002	8.17912	0.615885			Lyso PC C18:2 / Lyso PC total	107.756	6.04095	0.251875									C16	134.828	37.5937	0.462785
	TAG C58:5	107.086	18.4503	0.741929			PC aa C40:4	153.213	42.0091	0.3257			PC ae C42:3	110.812	6.59489	0.340124			Lyso PC C18:3 / Lyso PC total	89.9817	1.63176	0.00930619									C16 OH	86.397	28.3463	0.789725
	TAG C58:6	132.717	18.7597	0.15899			PC aa C40:5	163.934	47.9483	0.294186			PC ae C42:4	104.917	6.8417	0.665721			Lyso PC C20:0 / Lyso PC total	89.0963	11.0311	0.425033									C16:1	99.0984	28.3597	0.98373
	TAG C58:7	119.833	14.7412	0.254132			PC aa C40:6	167.492	49.3291	0.294989			PC ae C42:5	114.09	5.44313	0.175716			Lyso PC C20:3 / Lyso PC total	108.734	4.57406	0.200245									C16:1 OH	122.754	23.2989	0.427709
	TAG C60:3	102.613	20.2191	0.923289			PC aa C42:0	120.268	22.0039	0.617361			PC ae C44:3	106.837	18.5303	0.80074			Lyso PC C20:4 / Lyso PC total	90.5365	3.48658	0.15126									C16:2	121.791	22.7497	0.386495
	TAG C60:4	119.724	25.2141	0.489206			PC aa C42:1	122.804	24.6104	0.581053			PC ae C44:4	102.753	13.8584	0.886748			Lyso PC C20:5 / Lyso PC total	111.867	7.5872	0.178814									C16:2 OH	109.786	15.6117	0.662313
	TAG C60:5	95.5052	14.5925	0.813395			PC aa C42:2	148.993	46.5864	0.376602			PC ae C44:5	108.49	12.3047	0.661879			Lyso PC C22:0 / Lyso PC total	79.4655	18.334	0.3549									C18:0	126.885	25.5093	0.381922
	TAG C60:6	116.444	17.7642	0.486606			PC aa C42:4	156.513	43.7134	0.32808			PC ae C44:6	101.233	11.0451	0.941051			Lyso PC C22:6 / Lyso PC total	94.3689	4.50731	0.409602									C18:1	115.827	24.0871	0.585394
TAG processed data	TAG C48:0 / TAG total	96.86	19.5192	0.883843			PC aa C42:5	143.592	37.574	0.382495		PC ae processed data	PC ae C30:0 / PC ae total	93.6508	14.0026	0.693356			Lyso PC C24:0 / Lyso PC total	87.5278	16.2535	0.528793									C18:1 OH	110.369	21.4228	0.692088
	TAG C50:0 / TAG total	100.96	9.66238	0.93655			PC aa C42:6	131.84	28.152	0.479198			PC ae C30:1 / PC ae total	94.0023	15.0425	0.746938			Lyso PC C26:0 / Lyso PC total	85.0246	16.7639	0.443334									C18:2	124.41	29.5985	0.447321
	TAG C50:1 / TAG total	97.02	7.7308	0.73672			PC aa C44:0	112.915	13.3973	0.709952			PC ae C30:2 / PC ae total	92.2747	13.4543	0.633346			Lyso PC C26:1 / Lyso PC total	79.5382	16.4566	0.309107
	TAG C50:2 / TAG total	98.25	3.59965	0.753314			PC aa C48:0	120.626	25.6524	0.644096			PC ae C32:1 / PC ae total	104.358	13.9022	0.803428			Lyso PC C28:0 / Lyso PC total	96.1402	16.4758	0.839278
	TAG C50:3 / TAG total	97.37	10.1077	0.844923		PC aa processed data	PC aa C20:0 / PC aa total	98.1315	14.9258	0.919429			PC ae C32:2 / PC ae total	91.7278	13.1968	0.58534			Lyso PC C28:1 / Lyso PC total	81.858	15.8522	0.364893
	TAG C52:0 / TAG total	105.54	6.45522	0.481911			PC aa C24:0 / PC aa total	92.6249	19.5658	0.759828			PC ae C34:0 / PC ae total	95.9342	3.7058	0.338066
	TAG C52:1 / TAG total	101.3	5.68867	0.854901			PC aa C26:0 / PC aa total	91.7525	19.7012	0.734627			PC ae C34:1 / PC ae total	92.7475	1.95791	0.221729
	TAG C52:2 / TAG total	98.31	4.25634	0.79909			PC aa C28:0 / PC aa total	105.36	19.2425	0.827476			PC ae C34:2 / PC ae total	99.9036	2.28264	0.970405
	TAG C52:3 / TAG total	102.57	1.49616	0.309458			PC aa C28:1 / PC aa total	88.2017	17.958	0.570004			PC ae C34:3 / PC ae total	91.0228	10.5538	0.508045
	TAG C52:4 / TAG total	102.49	6.86254	0.810762			PC aa C30:0 / PC aa total	94.2492	12.4174	0.696947			PC ae C36:0 / PC ae total	101.878	4.47652	0.745191
	TAG C52:5 / TAG total	101.87	6.12374	0.825289			PC aa C30:2 / PC aa total	89.6307	13.8563	0.522166			PC ae C36:1 / PC ae total	101.666	1.56068	0.555498
	TAG C52:6 / TAG total	108.28	5.77921	0.40407			PC aa C32:0 / PC aa total	86.0147	4.63145	0.0190525			PC ae C36:2 / PC ae total	110.44	5.60341	0.113834
	TAG C54:1 / TAG total	91.17	10.9373	0.557035			PC aa C32:1 / PC aa total	84.0224	6.02514	0.1616			PC ae C36:3 / PC ae total	101.911	2.3889	0.656009
	TAG C54:2 / TAG total	97.17	3.12882	0.595909			PC aa C32:2 / PC aa total	89.6574	6.79779	0.195738			PC ae C36:4 / PC ae total	92.4087	0.813326	0.0265464
	TAG C54:3 / TAG total	93.93	3.65749	0.480319			PC aa C32:3 / PC aa total	90.8447	12.8889	0.553107			PC ae C36:5 / PC ae total	100.463	5.36701	0.953992
	TAG C54:4 / TAG total	95.19	7.07631	0.701463			PC aa C34:1 / PC aa total	90.0114	4.25894	0.164761			PC ae C38:0 / PC ae total	100.584	6.16935	0.929503
	TAG C54:5 / TAG total	92.95	7.04858	0.559666			PC aa C34:2 / PC aa total	101.217	1.71469	0.636317			PC ae C38:1 / PC ae total	110.382	4.99407	0.0883435
	TAG C54:6 / TAG total	91.26	8.56618	0.410329			PC aa C34:3 / PC aa total	91.5651	1.81552	0.0228087			PC ae C38:2 / PC ae total	116.707	5.41898	0.0138597
	TAG C54:7 / TAG total	91.7	8.2505	0.451649			PC aa C34:4 / PC aa total	87.9969	2.90309	0.00667838			PC ae C38:3 / PC ae total	100.079	1.64695	0.98179
	TAG C54:8 / TAG total	91.43	9.4736	0.443936			PC aa C36:0 / PC aa total	102.984	2.50259	0.392001			PC ae C38:4 / PC ae total	95.8609	4.50925	0.519459
	TAG C54:9 / TAG total	88.02	23.6984	0.601996			PC aa C36:1 / PC aa total	114.235	2.70227	0.000643558			PC ae C38:5 / PC ae total	96.3348	3.77625	0.536962
	TAG C56:1 / TAG total	97.59	11.3963	0.895163			PC aa C36:2 / PC aa total	123.938	5.07524	0.00107596			PC ae C38:6 / PC ae total	100.137	1.98909	0.960761
	TAG C56:2 / TAG total	79.7	14.0247	0.152668			PC aa C36:3 / PC aa total	96.6488	2.31752	0.551662			PC ae C40:0 / PC ae total	95.5678	5.32165	0.543027
	TAG C56:3 / TAG total	93.53	15.0098	0.798758			PC aa C36:4 / PC aa total	88.2168	1.98791	0.00205798			PC ae C40:1 / PC aa C40:8 / PC ae total	106.823	4.84915	0.217431
	TAG C56:4 / TAG total	114.23	7.31704	0.407235			PC aa C36:5 / PC aa total	99.2643	3.55968	0.877747			PC ae C40:2 / PC ae total	106.927	3.73107	0.293566
	TAG C56:5 / TAG total	88.27	8.21396	0.254595			PC aa C36:6 / PC aa total	90.4217	4.22536	0.123881			PC ae C40:3 / PC ae total	106.999	3.49451	0.213488
	TAG C56:6 / TAG total	96.52	6.88327	0.740739			PC aa C38:0 / PC aa total	104.503	2.35473	0.280111			PC ae C40:4 / PC ae total	106.387	5.36487	0.308475
	TAG C56:7 / TAG total	93.44	8.23958	0.638839			PC aa C38:1 / PC aa total	103.946	1.67722	0.372129			PC ae C40:5 / PC ae total	94.9543	2.11945	0.0784245
	TAG C56:8 / TAG total	88.04	9.75672	0.357118			PC aa C38:3 / PC aa total	115.586	4.84445	0.0102545			PC ae C40:6 / PC ae total	105.174	6.51869	0.48644
	TAG C58:2 / TAG total	101.55	8.64071	0.925547			PC aa C38:4 / PC aa total	101.72	2.93162	0.737906			PC ae C42:0 / PC ae total	100.68	6.82297	0.923957
	TAG C58:3 / TAG total	76.44	26.1715	0.456452			PC aa C38:5 / PC aa total	88.7719	2.16563	0.0430069			PC ae C42:1 / PC ae total	97.5239	11.7936	0.865716
	TAG C58:4 / TAG total	99.78	10.2858	0.993142			PC aa C38:6 / PC aa total	93.1367	1.45524	0.00398743			PC ae C42:2 / PC ae total	101.766	4.62606	0.78111
	TAG C58:5 / TAG total	84.53	10.9418	0.401228			PC aa C40:0 / PC aa total	98.8958	6.16709	0.899147			PC ae C42:3 / PC ae total	107.28	3.75356	0.228519
	TAG C58:6 / TAG total	123.53	18.4982	0.351316			PC aa C40:1 / PC aa total	103.283	7.91085	0.737957			PC ae C42:4 / PC ae total	101.14	3.38161	0.853288
	TAG C58:7 / TAG total	96.45	7.60681	0.835032			PC aa C40:2 / PC aa total	98.9307	4.01962	0.894123			PC ae C42:5 / PC ae total	110.434	2.6484	0.073067
	TAG C60:3 / TAG total	86.63	16.0247	0.505666			PC aa C40:3 / PC aa total	98.7698	4.21601	0.817965			PC ae C44:3 / PC ae total	104.018	15.4136	0.848676
	TAG C60:4 / TAG total	109.86	25.8774	0.738223			PC aa C40:4 / PC aa total	103.706	3.34695	0.365584			PC ae C44:4 / PC ae total	98.8658	10.1926	0.933107
	TAG C60:5 / TAG total	87.4	20.0803	0.525			PC aa C40:5 / PC aa total	109.463	5.49771	0.151968			PC ae C44:5 / PC ae total	104.965	8.41318	0.711228
	TAG C60:6 / TAG total	103.79	15.7058	0.8697			PC aa C40:6 / PC aa total	114.682	6.21114	0.0957665			PC ae C44:6 / PC ae total	97.7899	7.84999	0.842827
							PC aa C42:0 / PC aa total	95.614	11.7467	0.801328
							PC aa C42:1 / PC aa total	97.5374	11.1632	0.862566
							PC aa C42:2 / PC aa total	103.623	10.6921	0.790483
							PC aa C42:4 / PC aa total	111.529	4.74863	0.151379
							PC aa C42:5 / PC aa total	98.5084	3.16471	0.778369
							PC aa C42:6 / PC aa total	101.139	7.57601	0.904836
							PC aa C44:0 / PC aa total	96.6647	17.0285	0.890465
							PC aa C48:0 / PC aa total	97.1937	11.6138	0.861643
